# Supplementary material for: Quillworts from the Amazon: A multidisciplinary populational study on Isoetes serracarajensis and Isoetes cangae
Source: PLoS One. 2018 Aug 8;13(8):e0201417. doi: 10.1371/journal.pone.0201417 (PMC6082551; doi:10.1371/journal.pone.0201417)
Supplement: S2 Table — (XLSX) [file pone.0201417.s002.xlsx]

## Sheet: NGS statistics
Supplemental Table S2: Statistics on NGS data for chloroplast genome sequencing
			Pre-filter statistics			Post-filter statistics
Species	ITVID	Sequencing Tecnology	Input sequences	Input bases	Input mean length (bases)	Input sequences	Input bases	Input mean length (bases)
Isoetes cangae	ITV3808	Ion Torrent	5,487,690	1,646,436,654	300.02	4,272,890	1,410,719,216	330.16
Isoetes cangae	ITV2008	Ion Torrent	4,859,295	1,533,108,758	315.50	4,049,271	1,372,373,991	338.92
Isoetes serracarajensis	ITV411	Ion Torrent	6,216,712	1,642,646,869	264.23	5,159,301	1,449,517,678	280.95
Isoetes cangae	ITV2107	Illumina	29,733,537	8,944,066,638	150.40	NA	NA	NA
Isoetes cangae	ITV2012	Illumina	31,492,856	9,476,027,378	150.45	NA	NA	NA
Isoetes cangae	ITV1997	Illumina	24,150,723	7,265,852,262	150.43	NA	NA	NA
Isoetes cangae	ITV2008	Illumina	28,595,407	8,603,589,014	150.44	NA	NA	NA
Isoetes cangae	ITV2009	Illumina	29,907,022	8,997,506,240	150.43	NA	NA	NA
Isoetes serracarajensis	ITV407	Illumina	20,513,222	6,170,464,845	150.40	NA	NA	NA
Isoetes serracarajensis	ITV414	Illumina	19,649,564	5,914,666,752	150.51	NA	NA	NA
Isoetes serracarajensis	ITV417	Illumina	45,544,752	13,702,980,651	150.43	NA	NA	NA
Isoetes serracarajensis	ITV2781	Illumina	21,808,179	6,563,662,859	150.49	NA	NA	NA
Isoetes serracarajensis	ITV2788	Illumina	19,981,532	6,013,502,091	150.48	NA	NA	NA
Prinseq command line
prinseq-lite.pl -verbose -fastq Isoetes.ITV3808.trim.filter.fastq -ns_max_n 0 -out_good test_no_ns -out_bad test_with_ns
NA - not applicable. Sequences were of high quality and were not filtered.
