# Supplementary material for: Quillworts from the Amazon: A multidisciplinary populational study on Isoetes serracarajensis and Isoetes cangae
Source: PLoS One. 2018 Aug 8;13(8):e0201417. doi: 10.1371/journal.pone.0201417 (PMC6082551; doi:10.1371/journal.pone.0201417)
Supplement: S3 Table — Genes were annotated in CPGAVAS [35], names in bold were annotated using DOGMA [34]. The copy number of each gene and transcribed strands are shown. (XLSX) [file pone.0201417.s003.xlsx]

## Sheet: gene_table
Supplemental Table S3: Chloroplast gene count for Isoetes cangae, I. serracarajensis and I. flaccida. Gene count: light green 1 gene, medium green 2 genes, dark green 3 genes, pink gene not present. Gene Strand
	Gene Count			Gene Strand
Gene name	IF	IS	IC	IF	IS	IC
atpA	1	1	1	-	-	-
atpB	1	1	1	+	+	+
atpE	1	1	1	+	+	+
atpF	1	1	1	-	-	-
atpH	1	1	1	-	-	-
atpI	1	1	1	-	-	-
ccsA	1	1	1	-	-	-
cemA	1	1	1	-	-	-
chlB	1	1	1	-	-	-
chlL	1	1	1	-	-	-
chlN	1	1	1	-	-	-
clpP	1	1	1	+	+	+
infA	1	1	1	+	+	+
matK	1	1	1	-	-	-
ndhA	1	1	1	+	+	+
ndhB	1	1	1	-	-	-
ndhC	1	1	1	+	+	+
ndhD	1	1	1	+	+	+
ndhE	1	1	1	+	+	+
ndhF	1	1	1	+	+	+
ndhG	1	1	1	+	+	+
ndhH	1	1	1	+	+	+
ndhI	1	1	1	+	+	+
ndhJ	1	1	1	+	+	+
ndhK	1	1	1	+	+	+
petA	1	1	1	-	-	-
petB	1	1	1	-	-	-
petD	1	1	1	-	-	-
petG	1	1	1	-	-	-
petL	1	1	1	-	-	-
petN	1	1	1	+	+	+
psaA	1	1	1	+	+	+
psaB	1	1	1	+	+	+
psaC	1	1	1	+	+	+
psaI	1	1	1	-	-	-
psaJ	1	1	1	-	-	-
psaM	1	1	1	-	-	-
psbA	1	1	1	-	-	-
psbB	1	1	1	-	-	-
psbC	1	1	1	-	-	-
psbD	1	1	1	-	-	-
psbE	1	1	1	+	+	+
psbF	1	1	1	+	+	+
psbH	1	1	1	-	-	-
psbI	1	1	1	+	+	+
psbJ	1	1	1	+	+	+
psbK	1	1	1	+	+	+
psbL	1	1	1	+	+	+
psbM	1	1	1	-	-	-
psbN	1	1	1	+	+	+
psbT	1	1	1	-	-	-
psbZ	1	1	1	-	-	-
rbcL	1	1	1	-	-	-
rpl14	1	1	1	+	+	+
rpl16	1	1	1	+	+	+
rpl2	1	1	1	+	+	+
rpl20	1	1	1	+	+	+
rpl21	1	1	1	-	-	-
rpl22	1	1	1	+	+	+
rpl23	1	1	1	+	+	+
rpl32	1	1	1	-	-	-
rpl33	1	1	1	-	-	-
rpl36	1	1	1	+	+	+
rpoA	1	1	1	+	+	+
rpoB	1	1	1	-	-	-
rpoC1	1	1	1	-	-	-
rpoC2	1	1	1	-	-	-
rps11	1	1	1	+	+	+
rps12	3	3	3	+/+/-	+/+/-	+/+/-
rps14	1	1	1	+	+	+
rps15	1	1	1	+	+	+
rps16	1	0	0	+	NA	NA
rps18	1	1	1	-	-	-
rps19	1	1	1	+	+	+
rps2	1	0	0	+	NA	NA
rps3	1	1	1	+	+	+
rps4	1	1	1	+	+	+
rps7	2	2	2	+/-	+/-	+/-
rps8	1	1	1	+	+	+
rrn16S	2	2	2	+/-	+/-	+/-
rrn23S	2	2	2	-/+	-/+	-/+
rrn4.5S	2	2	2	+/-	+/-	+/-
rrn5S	2	2	2	+/-	+/-	+/-
trnA-UGC	2	2	2	+/-	+/-	+/-
trnC-GCA	1	1	1	+	+	+
trnD-GUC	1	1	1	+	+	+
trnE-UUC	1	1	1	+	+	+
trnF-GAA	1	1	1	-	-	-
trnfM-CAU	1	1	1	+	+	+
trnG-GCC	1	1	1	-	-	-
trnG-UCC	1	1	1	+	+	+
trnH-GTG	1	1	1	-	-	-
trnI-CAT	1	1	1	+	+	+
trnI-GAU	2	2	2	+/-	+/-	+/-
trnK-UUU	1	0	0	-	-	-
trnL-CAA	1	1	1	-	-	-
trnL-UAG	1	1	1	-	-	-
trnL-UAA	1	1	1	-	-	-
trnM-CAU	1	1	1	-	-	-
trnN-GUU	2	2	2	+/-	+/-	+/-
trnP-GGG	1	1	1	+	+	+
trnP-UGG	1	1	1	+	+	+
trnQ-CTG	1	1	1	-	-	-
trnQ-UUG	1	1	1	-	-	-
trnR-ACG	2	2	2	+/-	+/-	+/-
trnR-UCU	1	1	1	+	+	+
trnS-GCU	1	1	1	-	-	-
trnS-GGA	1	1	1	-	-	-
trnS-UGA	1	1	1	+	+	+
trnT-GGU	1	1	1	-	-	-
trnT-UGU	1	1	1	+	+	+
trnV-GAC	2	2	2	+/-	+/-	+/-
trnV-UAC	1	1	1	+	+	+
trnW-CCA	1	1	1	+	+	+
trnY-GUA	1	1	1	+	+	+
ycf1	1	1	1	+	+	+
ycf12	1	1	1	+	+	+
ycf2	1	1	1	-	-	-
ycf3	1	1	1	+	+	+
ycf4	1	1	1	-	-	-
ycf66	1	1	1	-	-	-
Total	133	130	130
Gene strand: yellow - strand, pink + strand, blue and orange two or more genes and different strands. IF - Isoetes flaccida, IS - Isoetes serracarajensis, IC - Isoetes cangae. NA - does not apply.
