# Supplementary material for: Quillworts from the Amazon: A multidisciplinary populational study on Isoetes serracarajensis and Isoetes cangae
Source: PLoS One. 2018 Aug 8;13(8):e0201417. doi: 10.1371/journal.pone.0201417 (PMC6082551; doi:10.1371/journal.pone.0201417)
Supplement: S5 Table — (XLSX) [file pone.0201417.s005.xlsx]

## Sheet: Plan1
Supplemental Table S5: SNPs observed in the chloroplast genomes of specimens of I. serracarajensis and I. cangae mapped against ITV2008 of I. cangae.
				Species genotypes
		SNP		Isoetes serracarajensis					Isoetes cangae					Specific alleles		Aminoacid
Number	Position	Reference	Variant	ITV407	ITV414	ITV417	ITV2781	ITV2788	ITV1997	ITV2008	ITV2009	ITV2012	ITV2107	I. serracarajensis	I. cangae	Reference	Variant	Codon position
1	14398	T	A	T/T	T/A	T/A	T/A	T/T	T/T	T/T	T/T	T/T	T/T	A		-	-	-
2	14429	T	A	A/A	A/A	T/A	T/A	A/A	A/A	T/T	T/T	T/T	A/A			-	-	-
3	14998	C	T	T/T	T/T	T/T	T/T	T/T	C/C	C/C	C/C	C/C	C/C	T	C	-	-	-
4	18922	G	A	G/G	G/G	A/A	G/G	G/G	G/G	G/G	G/G	G/G	G/G	A		-	-	-
5	18999	G	A	G/G	G/G	G/G	A/A	G/G	G/G	G/G	G/G	G/G	G/G	A		-	-	-
6	25238	C	T	C/C	C/C	C/C	T/T	C/C	C/C	C/C	C/C	C/C	C/C	T		K	K	3
7	25729	A	T	A/A	A/A	A/T	A/A	A/A	A/A	A/A	A/A	A/A	A/A	T		-	-	-
8	26822	C	A	C/C	C/C	A/A	C/C	C/C	C/C	C/C	C/C	C/C	C/C	A		R	I	2
9	28655	T	C	T/C	T/T	T/C	T/T	T/T	T/T	T/T	T/T	T/T	T/T	C		-	-	-
10	29713	T	G	G/G	G/G	G/G	G/G	G/G	T/T	T/T	T/T	T/T	T/T	G	T	-	-	-
11	36584	A	G	G/G	G/G	G/G	G/G	G/G	A/A	A/A	A/A	A/A	A/A	G	A	K	E	1
12	41550	G	A	G/G	A/A	G/G	G/G	G/G	G/G	G/G	G/G	G/G	G/G			-	-	-
13	47383	C	T	C/C	T/T	C/C	C/C	C/C	C/C	C/C	C/C	C/C	C/C	T		F	F	3
14	49872	C	A	C/C	A/A	C/C	A/A	A/A	C/C	C/C	C/C	C/C	C/C	A		-	-	-
15	50166	A	G	G/G	G/G	G/G	G/G	G/G	G/G	G/G	G/G	G/G	G/G		A	L	P	2
16	50167	G	A	A/A	A/A	A/A	A/A	A/A	A/A	A/A	A/A	A/A	A/A		G	L	L	3
17	50168	T	A	A/A	A/A	A/A	A/A	A/A	A/A	A/A	A/A	A/A	A/A		T	V	L	1
18	50169	A	T	T/T	T/T	T/T	T/T	T/T	T/T	T/T	T/T	T/T	T/T		A	V	K	2
19	51073	G	T	G/G	G/G	G/G	T/T	G/G	G/G	G/G	G/G	G/G	G/G	T		-	-	-
20	51074	A	C	A/A	A/A	A/A	C/C	A/A	A/A	A/A	A/A	A/A	A/A	C		-	-	-
21	51130	C	A	A/A	A/A	A/A	A/A	A/A	C/C	C/C	C/C	C/C	C/C	A	C	-	-	-
22	55210	C	T	T/T	T/T	T/T	T/T	T/T	C/C	C/C	C/C	C/C	C/C	T	C	-	-	-
23	59467	T	A	A/A	A/A	A/A	A/A	A/A	T/T	T/T	T/T	T/T	T/T	A	T	K	N	3
24	62697	G	T	G/G	G/G	G/G	G/G	G/T	G/G	G/G	G/G	G/G	G/G	T		-	-	-
25	62768	G	T	G/G	G/G	G/G	G/G	G/G	G/G	G/G	G/T	G/T	G/G		T	-	-	-
26	66547	A	T	T/T	T/T	T/T	T/T	T/T	A/A	A/A	A/A	A/A	A/A	T	A	-	-	-
27	66699	G	T	G/T	G/G	G/G	G/G	G/T	G/G	G/G	G/G	G/G	G/G	T		-	-	-
28	66730	G	T	G/T	G/T	G/T	G/T	G/T	G/G	G/T	G/T	G/T	G/G			-	-	-
29	66744	A	T	A/A	A/A	A/A	A/A	A/A	A/T	A/A	A/A	A/A	A/T		T	-	-	-
30	67636	C	A	C/C	C/C	C/C	C/C	C/A	C/C	C/A	C/C	C/A	C/A			-	-	-
31	67646	G	T	G/G	G/G	G/G	G/G	G/G	G/G	G/T	G/G	G/T	G/G		T	-	-	-
32	68211	G	T	G/G	T/T	G/G	G/G	G/G	G/G	G/G	G/G	G/G	G/G	T		-	-	-
33	76889	A	C	C/C	C/C	C/C	C/C	C/C	C/C	A/A	A/A	A/A	C/C		A	F	V	1
34	78809	T	C	C/C	C/C	C/C	C/C	C/C	T/T	T/T	T/T	T/T	T/T	C	T	-	-	-
35	85621	G	T	G/G	T/T	G/G	T/T	T/T	G/G	G/G	G/G	G/G	G/G		T	-	-	-
36	105858	A	C	A/A	A/C	A/C	A/A	A/A	A/C	A/A	A/A	A/A	A/A			S	S	3
37	108031	A	G	A/G	A/G	A/G	A/A	A/A	A/A	A/A	A/A	A/A	A/A	G		-	-	-
38	113709	T	G	G/G	G/G	G/G	T/G	T/G	T/T	T/T	T/T	T/T	T/T	G		-	-	-
39	113712	A	T	A/T	A/T	A/T	A/T	A/A	A/A	A/A	A/A	A/A	A/A	T		-	-	-
40	117128	T	A	A/A	A/A	A/A	A/A	A/A	A/A	A/A	A/A	A/A	A/A		T	-	-	-
41	117129	A	T	T/T	T/T	T/T	T/T	T/T	T/T	T/T	T/T	T/T	T/T		A	-	-	-
42	117723	G	T	G/G	G/T	G/T	G/T	G/T	G/G	G/G	G/G	G/G	G/G	T		-	-	-
43	117730	G	T	G/G	G/T	G/G	G/T	G/T	G/G	G/G	G/G	G/G	G/G	T		-	-	-
44	117767	C	A	C/A	C/A	C/A	C/A	C/A	C/A	C/C	C/C	C/A	C/A			-	-	-
45	117995	A	G	G/G	G/G	G/G	G/G	G/G	A/A	A/A	A/A	A/A	A/A	G	A	W	R	1
46	121430	A	C	C/C	C/C	C/C	C/C	C/C	A/A	A/A	A/A	A/A	A/A	C	A	-	-	-
47	125843	G	T	G/G	G/G	G/G	G/G	G/G	T/T	G/G	G/G	G/G	T/T		T	S	Y	2
