# Supplementary material for: Quillworts from the Amazon: A multidisciplinary populational study on Isoetes serracarajensis and Isoetes cangae
Source: PLoS One. 2018 Aug 8;13(8):e0201417. doi: 10.1371/journal.pone.0201417 (PMC6082551; doi:10.1371/journal.pone.0201417)
Supplement: S6 Table — (XLSX) [file pone.0201417.s006.xlsx]

## Sheet: Plan1
Supplemental Table S6: Codon usage by Isoetes flaccida, Isoetes cangae and Isoetes serracarajensis.
	Isoetes flaccida		Isoetes cangae		Isoetes serracarajensis
Codon	% codon	Number	% codon	Number	% codon	Number
att	43.7	1031	43.5	1019	43.8	1026
gaa	43.0	1013	42.5	995	43.3	1014
aaa	40.4	952	39.6	927	40.0	938
aat	36.7	865	36.1	847	36.7	860
tta	35.3	833	35.0	819	35.6	834
ttt	33.7	794	34.5	809	34.4	806
gat	33.2	782	32.0	750	32.6	764
gct	31.5	742	31.2	731	31.3	733
tat	29.1	687	29.4	690	29.7	695
gga	29.0	684	29.5	691	29.4	688
ata	27.6	651	26.6	623	27.4	642
caa	25.1	592	25.4	596	25.4	596
ggt	24.9	587	24.4	573	24.6	576
act	22.0	518	22.2	521	22.3	523
atg	21.8	515	22.0	515	22.1	519
gta	21.8	514	21.9	514	21.9	514
tct	20.8	492	20.7	486	20.6	484
gtt	20.8	492	21.7	508	21.7	510
ttg	19.9	470	19.7	461	19.7	461
ttc	19.4	458	19.0	445	18.5	433
ctt	18.4	435	17.7	415	18.1	424
cct	18.4	435	18.4	431	18.5	434
aga	18.3	431	19.3	452	18.6	437
cat	18.1	428	18.1	424	17.9	420
tgg	17.0	401	16.5	387	16.6	390
tca	16.9	400	17.0	398	16.9	396
gca	16.9	399	16.4	386	16.7	393
cgt	15.3	361	15.6	366	15.8	372
cca	14.7	348	14.0	329	14.4	337
atc	14.3	337	14.7	345	14.4	339
agt	14.1	333	13.8	323	13.9	326
gag	13.5	318	13.2	311	13.6	320
tcc	13.2	312	13.8	324	13.8	323
aca	12.9	305	12.9	302	12.9	304
aag	11.9	281	12.2	287	12.1	284
cta	11.8	279	12.1	285	12.3	288
cga	11.2	264	11.3	265	11.2	263
ccc	10.7	252	10.5	247	10.5	248
aac	10.5	248	10.8	254	10.5	247
acc	10.1	239	10.5	247	10.2	240
gtg	8.9	210	8.5	199	8.5	201
ggg	8.7	205	8.2	193	8.0	189
tgt	8.4	198	8.0	188	8.1	190
tac	7.8	186	8.0	189	7.8	183
ctc	7.5	177	7.1	168	7.3	172
gcc	7.4	176	7.5	176	7.4	175
gac	7.4	175	7.0	164	7.2	169
cag	7.0	167	6.9	163	6.9	163
tcg	6.6	156	6.5	153	6.1	145
ggc	5.6	132	5.6	133	5.6	133
cac	5.5	131	5.4	127	5.5	131
acg	5.4	129	5.5	131	5.4	128
cgg	5.4	128	5.4	128	5.6	133
agg	5.4	128	5.3	125	5.4	127
gcg	5.4	128	5.5	129	5.4	128
agc	5.1	122	5.6	132	5.3	126
ccg	5.1	121	5.0	119	5.1	120
gtc	5.0	120	5.1	120	5.0	119
ctg	4.9	117	4.4	105	4.5	107
cgc	3.4	82	3.5	82	3.4	80
tgc	2.6	63	2.6	63	2.5	60
taa	0.3	9	2.3	55	0.3	8
tga	0.2	5	1.8	44	0.2	6
tag	0.0	2	0.6	16	0.1	4
